# Supplementary material for: Early antiretroviral therapy in SIV-infected rhesus macaques reveals a multiphasic, saturable dynamic accumulation of the rebound competent viral reservoir
Source: PLoS Pathog. 2024 Apr 9;20(4):e1012135. doi: 10.1371/journal.ppat.1012135 (PMC11003637; doi:10.1371/journal.ppat.1012135)
Supplement: S1 Data — (XLSX) [file ppat.1012135.s016.xlsx]

## Sheet: Figure 1A & Sup Fig 2
pVL data from infection through 84 dpi		Group 3									Group 4									Group 5										Group 6									Group 7										Group 9
	dpi	A1	A2	A3	A4	Mean	SEM	N		dpi	B1	B2	B3	B4	Mean	SEM	N		dpi	C1	C2	C3	C4	C5	Mean	SEM	N		dpi	D1	D2	D3	D4	Mean	SEM	N		dpi	E1	E2	E3	E4	E5	Mean	SEM	N		dpi	F1
	0	<15	<15	<15	<15	<15	0	4		0	<15	<15	<15	<15	<15	0	4		0	<15	<15	<15	<15	<15	<15	0	5		0	<15	<15	<15	<15	<15	0	4		0	<15	<15	<15	<15	<15	<15	0	5		0	<15
	3	<15	<15	15	25	17	2.67706	4		4	650	7900	<15	25	2147.25	1923.33	4		5	7400	9600	13000	8100	4400	8500	1407.84	5		3	65	15	<15	<15	27	12.6689	4		3	40	<15	15	65	<15	29.6	10.1518	5		3	65
	6	25	<15	810	40	222.25	195.989	4		6	3000	9300	65	350	3178.75	2144.74	4		6	21000	28000	22000	20000	14000	21000	2236.07	5		4	760	1000	610	40	602.5	203.976	4		4	680	650	360	1100	40	566	176.681	5		4	860
	7	25	25	470	65	146.25	108.328	4		7	2400	6900	25	380	2426.25	1580.3	4		7	23000	18000	12000	19000	17000	17800	1772	5		5	7500	6300	4600	680	4770	1487.47	4		5	3300	5800	2200	5900	1500	3740	908.075	5		5	4300
	8	15	15	440	65	133.75	102.761	4		8	2300	4500	<15	260	1768.5	1044.73	4		8	17000	11000	16000	19000	13000	15200	1428.29	5		6	56000	48000	44000	10000	39500	10144.8	4		6	25000	38000	13000	32000	6700	22940	5812.37	5		6	24000
	9	<15	<15	360	40	107	84.5557	4		9	1300	3200	15	330	1211.25	717.09	4		9	18000	7500	18000	14000	8800	13260	2219.82	5		7	74000	79000	40000	19000	53000	14265.3	4		7	52000	130000	28000	88000	15000	62600	20932.3	5		7	79000
	10	<15	<15	65	65	39.5	14.7224	4		10	670	1700	<15	190	643.5	378.465	4		10	6600	3500	8800	8200	6900	6800	919.239	5		8	54000	56000	51000	9700	42675	11039.6	4		8	170000	540000	150000	390000	52000	260400	89096.4	5		8	290000
	12	<15	<15	15	ND	14.3333	0.333333	3		12	570	ND	ND	15	292.5	277.5	2		12	1500	ND	ND	3600	2600	2566.67	606.447	3		9	45000	50000	44000	9400	37100	9326.13	4		9	270000	570000	100000	470000	59000	293800	100147	5		9	600000
	14	<15	15	15	15	14.75	0.25	4		14	160	390	<15	40	151	85.7768	4		14	310	1300	1900	1200	1100	1162	254.448	5		10	47000	45000	37000	8800	34450	8818.68	4		10	450000	610000	97000	550000	61000	353600	115123	5		10	2300000
	17	<15	<15	<15	<15	<15	0	4		17	40	260	<15	<15	82	59.649	4		17	65	ND	420	200	65	187.5	83.778	4		12	19000	15000	14000	ND	16000	1527.53	3		12	320000	520000	25000	240000	15000	224000	94965.8	5		12	880000
	21	<15	<15	<15	15	14.25	0.25	4		21	<15	310	<15	<15	88	74	4		21	25	1700	40	25	25	363	334.263	5		14	3900	4900	3500	1000	3325	829.031	4		14	62000	110000	4000	98000	2800	55360	22636.5	5		14	280000
	28	<15	<15	<15	<15	<15	0	4		28	<15	25	<15	<15	16.75	2.75	4		28	15	25	<15	<15	25	18.6	2.61916	5		15	2700	3300	2000	870	2217.5	521.83	4		15	25000	54000	1400	63000	990	28878	12929.1	5		17	39000
	35	<15	<15	<15	<15	<15	0	4		35	65	<15	<15	<15	26.75	12.75	4		35	<15	<15	<15	<15	<15	<15	0	5		17	940	2000	610	270	955	374.221	4		17	6200	15000	530	26000	380	9622	4883.39	5		21	5800
	43	<15	<15	<15	<15	<15	0	4		43	<15	<15	<15	<15	<15	0	4		43	<15	<15	<15	<15	25	16.2	2.2	5		21	65	2700	25	15	701.25	666.338	4		21	1000	960	65	14000	40	3213	2704.72	5		28	40
	49	<15	<15	<15	<15	<15	0	4		49	<15	<15	<15	<15	<15	0	4		49	<15	<15	<15	<15	25	16.2	2.2	5		28	<15	310	<15	<15	88	74	4		28	300	130	<15	1500	<15	391.6	282.005	5		35	15
	56	<15	<15	<15	<15	<15	0	4		56	<15	<15	<15	<15	<15	0	4		56	<15	<15	<15	<15	20	15.2	1.2	5		35	<15	<15	<15	<15	<15	0	4		35	<15	15	<15	160	<15	43.4	29.1506	5		42	<15
	63	<15	<15	<15	<15	<15	0	4		63	<15	<15	<15	<15	<15	0	4		63	<15	<15	<15	<15	<15	<15	0	5		42	15	<15	<15	<15	14.25	0.25	4		42	<15	<15	<15	<15	<15	<15	0	5		49	<15
	70	<15	<15	<15	<15	<15	0	4		70	<15	<15	<15	<15	<15	0	4		70	<15	<15	<15	<15	<15	<15	0	5		49	<15	<15	<15	<15	<15	0	4		49	<15	25	<15	64	<15	26.2	9.6871	5		56	<15
	72	<15	<15	<15	<15	<15	0	4		73	<15	<15	<15	<15	<15	0	4		74	<15	<15	<15	<15	15	14.2	0.2	5		56	<15	<15	<15	<15	<15	0	4		56	<15	15	<15	<15	<15	14.2	0.2	5		63	<15
	77	<15	<15	<15	<15	<15	0	4		77	<15	<15	<15	<15	<15	0	4		77	<15	<15	<15	<15	<15	<15	0	5		63	<15	<15	<15	<15	<15	0	4		63	<15	25	<15	25	<15	18.4	2.69444	5		70	<15
	84	<15	<15	<15	<15	<15	0	4		84	<15	<15	<15	<15	<15	0	4		84	<15	<15	<15	<15	<15	<15	0	5		70	<15	<15	<15	<15	<15	0	4		70	<15	<15	<15	15	<15	14.2	0.2	5		77	<15
																													76	<15	<15	<15	<15	<15	0	4		77	<15	<15	<15	<15	<15	<15	0	5		79	<15
																													77	<15	<15	<15	<15	<15	0	4		84	<15	<15	<15	25	<15	16.2	2.2	5		84	<15
																													84	<15	<15	<15	<15	<15	0	4
[truncated: 16 more columns]

## Sheet: Figure 1B
pVL AUC data from infection through 84 dpi
		Group 3	Group 4	Group 5	Group 6	Group 7	Group 9	Group 12
		1168	15128	97580	359710	1993435	7077615	74737661
		1149	45590	98010	373863	3537550	4407122	55871295
		4037	1209	105673	278768	499948	6993278	152000000
		1467	2894	100221	76358	2701262	22025150	413000000
				74769		263625	11192859	320000000
	N	4	4	5	4	5	5	5
	Mean	1955	16205	95251	272175	1799164	10339205	203121791
	Std. Deviation	1395	20548	11894	137102	1407067	6969807	156913997

## Sheet: Figure 1C-D & Sup Fig 4
CA-DNA and CA-RNA from infection through 84 dpi
			Group 3									Group 4									Group 5										Group 6									Group 7
	DNA	DPI	A1	A2	A3	A4	Mean	SEM	N		DPI	B1	B2	B3	B4	Mean	SEM	N		DPI	C1	C2	C3	C4	C5	Mean	SEM	N		DPI	D1	D2	D3	D4	Mean	SEM	N		DPI	E1	E2	E3	E4	E5	Mean	SEM	N		DPI
		0	<0.19*	<0.4*	<0.2*	<0.25*					0	<0.25*	<0.16*	<0.17*	<0.16*					0	<0.16*	<0.13*	<0.18*	<0.18*	<0.17*					0	<0.21*	<0.33*	<0.43*	<0.17*					0	<0.39*	<0.19*	<0.23*	<0.13*	<0.52*					0
		3	<0.17*	<0.18*	<0.27*	<0.14*					3	<0.18*	<0.17*	<0.17*	<0.16*					3	<0.15*	<0.14*	0.5	<0.16*	0.29	0.395	0.105	2		3	<0.2*	<0.21*	<0.32*	<0.2*					3	0.26	<0.14*	<0.25*	<0.17*	<0.38*	0.26	0	1		3
		4	<0.15*	<0.11*	<0.11*	<0.07*					4	<0.08*	0.71	<0.058*	0.15	0.43	0.28	2		4	0.16	0.05	0.27	0.095	0.33	0.181	0.0524976	5		4	0.2	<0.27*	0.46	<0.22*	0.33	0.13	2		4	0.27	<0.22*	<0.41*	0.19	<0.32*	0.23	0.04	2		4
		5	0.111	<0.085*	0.11	<0.091*	0.11	0	2		5	0.082	0.46	<0.076*	<0.078*	0.271	0.189	2		5	3.7	0.49	7.3	0.9	1.8	2.838	1.24497	5		5	0.32	1.7	3.2	0.13	1.3375	0.712605	4		5	3.4	3.1	1	0.76	1.2	1.892	0.560771	5		5
		6	<3.2*	<0.4*	<2.5*	<1.3*					6	2.4	0.71	<0.64*	<0.59*	1.555	0.845	2		6	3.7	5.8	4.6	2.7	8.6	5.08	1.01755	5		6	0.24	21	31	1.6	13.46	7.52735	4		6	50	74	11	28	33	39.2	10.693	5		6
		7	<0.48*	<0.23*	<0.17*	<0.17*					7	<0.28*	<0.31*	<0.25*	0.83	0.83	0	1		7	2.2	1	2.2	7.5	3.1	3.2	1.12561	5		7	15	42	34	3.4	23.6	8.79735	4		7	470	430	99	160	160	263.8	77.0872	5		7
		8	<0.35*	<0.36*	<0.24*	<0.39*					8	0.21	<0.36*	<0.28*	<0.18*	0.21	0	1		8	4.3	<0.37*	2.7	1.3	3.4	2.925	0.632949	4		8	16	31	21	1.3	17.325	6.18511	4		8	310	210	100	250	40	182	49.3356	5		8
		9	<0.24*	<0.18*	<0.16*	<0.16*					9	<0.17*	0.31	<0.13*	<0.16*	0.31	0	1		9	0.27	1.3	0.72	0.46	1.6	0.87	0.251833	5		9	9.1	21	26	7.9	16	4.45552	4		9	920	790	330	430	250	544	131.742	5		9
		10	<0.19*	<0.13*	<0.24*	<0.12*					10	<0.11*	0.4	<0.11*	0.11	0.255	0.145	2		10	0.8	1.3	1.4	0.58	0.69	0.954	0.16612	5		10	17	7.5	7.5	4	9	2.79136	4		10	330	320	120	140	<0.56*	227.5	56.4764	4		10
		12	<0.46*	<0.37*	<0.57*	<0.24*					12	<0.23*	ND	ND	ND					12	0.32	ND	ND	1.1	0.54	0.653333	0.232188	3		12	2.7	9.7	19		10.4667	4.72099	3		12	230	170	25	34	96	111	39.4918	5		12
			Group 3									Group 4									Group 5										Group 6									Group 7
	RNA	DPI	A1	A2	A3	A4	Mean	SEM	N		DPI	B1	B2	B3	B4	Mean	SEM	N		DPI	C1	C2	C3	C4	C5	Mean	SEM	N		DPI	D1	D2	D3	D4	Mean	SEM	N		DPI	E1	E2	E3	E4	E5	Mean	SEM	N		DPI
		0	<1.9*	<3.6*	<2*	<2.5*					0	<2.8*	<1.6*	<1.8*	<1.6*					0	<1.6*	<1.3*	<1.8*	<1.8*	<1.7*					0	<2.4*	<3.6*	<4.3*	<1.7*					0	<4.9*	<1.9*	<2.1*	<1.3*	<5.8*					0
		3	<1.7*	<1.8*	8.1	1.4	4.75	3.35	2		3	12	4.7	<1.7*	3.8	6.83333	2.59636	3		3	5.1	21	18	4.9	5.6	10.92	3.53658	5		3	9.6	2.1	3.2	<1.8*	4.96667	2.33833	3		3	2.6	1.4	<2.5*	1.7	3.8	2.375	0.539096	4		3
		4	11	<1*	62	2.4	25.1333	18.5998	3		4	18	120	<0.65*	1.7	46.5667	37.0169	3		4	160	11	42	350	21	116.8	64.1151	5		4	1100	18	33	<2.2*	383.667	358.193	3		4	21	43	4.1	110	14	38.42	19.0031	5		4
		5	9.4	0.76	19	4	8.29	3.99	4		5	500	5000	<0.76*	45	1848.33	1581.3	3		5	1300	160	3900	170	1800	1466	687.34	5		5	2000	2000	840	20	1215	483.141	4		5	1100	1500	1700	380	1900	1316	268.805	5		5
		6	<2.4*	0.3	41	4.7	15.3333	12.896	3		6	360	2300	0.48	110	692.62	541.049	4		6	3300	1500	8700	2600	13000	5820	2182.06	5		6	180	17000	16000	1700	8720	4507.11	4		6	17000	49000	4500	8500	12000	18200	7969.63	5		6
		7	4.8	7.9	75	15	25.675	16.5797	4		7	200	510	<2.8*	26	245.333	141.545	3		7	11000	1000	5600	6600	9200	6680	1709.5	5		7	22000	45000	28000	19000	28500	5809.48	4		7	260000	290000	90000	78000	89000	161400	46666.5	5		7
		8	17	<3.6*	53	15	28.3333	12.3468	3		8	2500	390	<2.8*	20	970	772.42	3		8	3700	1600	7500	3700	5100	4320	971.802	5		8	24000	19000	47000	4900	23725	8748.85	4		8	350000	260000	120000	610000	130000	294000	89810.9	5		8
		9	<2.4*	4.2	<1.6*	7.8	6	1.8	2		9	33	330	<1.3*	3.4	122.133	104.284	3		9	620	1000	13000	1200	4100	3984	2337.45	5		9	21000	70000	64000	4100	39775	16139	4		9	130000	72000	120000	63000	47000	86400	16335.9	5		9
		10	<2.2*	<1.3*	<2.4*	5.9	5.9	0	1		10	23	110	<1.1*	3.9	45.6333	32.6522	3		10	4100	1000	3500	940	3400	2588	671.375	5		10	31000	60000	32000	19000	35500	8684.28	4		10	650000	720000	190000	420000	82000	412400	124450	5		10
		12	<4.6*	3.7	6.4	2.4	4.16667	1.17804	3		12	100	39	ND	4.1	47.7	28.0236	3		12	2300	ND	ND	190	1400	1296.67	611.292	3		12	4800	7600	23000	ND	11800	5658.03	3		12	400000	290000	43000	160000	13000	181200	73331.7	5		12
[truncated: 17 more columns]

## Sheet: Figure 2B-C
Decay Rates	Animal ID	Maximum	7-Day
	D1	-0.79	-0.52
	D2	-0.56	-0.44
	D3	-0.69	-0.56
	D4	-0.59	-0.46
	E1	-0.91	-0.65
	E2	-0.78	-0.56
	E3	-1.05	-0.78
	E4	-0.45	-0.44
	E5	-1.04	-0.75
	F1	-0.66	-0.56
	F2	-0.86	-0.69
	F3	-1.03	-0.87
	F4	-0.95	-0.83
	F5	-0.75	-0.67
	G1	-1.49	-0.87
	G2	-1.29	-0.89
	G3	-1.52	-0.98
	G4	-1.59	-0.96
	G5	-1.15	-0.86

## Sheet: Figure 2D-I & Sup Fig7
CA-DNA and CA-RNA from 3, 70 and 250 dpi
PBMC, LNMC, DUO, and BM
	DNA	Animal ID	PBMC DNA 3 dpi	LNMC DNA 3 dpi	DUO DNA 3 dpi	BM DNA 3 dpi	PBMC DNA 70 dpi	LNMC DNA 70 dpi	DUO DNA 70 dpi	BM DNA 70 dpi	PBMC DNA 250 dpi	LNMC DNA 250 dpi	DUO DNA 250 dpi	BM DNA 250 dpi
		A1	3.2*	0.5*	1*	1.3*	0.6*	0.4*	0.1	0.9*	0.3487*	0.2602*	0.61*	0.841*
		A2	0.4*	1.6*	1*	1.9	0.3*	0.2*	0.2*	0.6*	0.9072*	0.1584*	0.6489*	0.3316*
		A3	2.5*	1.7*	1.1*	1.2*	0.2*	0.5*	0.2*	0.6*	10.85*	0.1658*	0.9247	0.4043*
		A4	1.3*	1.6*	1*	2.2*	1	0.5*	0.1*	0.4*	0.3156*	0.3767*	1.05*
		B1	2.4	0.4	1*	1.5*	0.4*	0.2	0.2*	0.3*	3.301*	0.1993	0.546*	0.8506*
		B2	0.7	1.1	1	2.3*	0.3	0.3	0.6*	0.3*	0.2677*	0.1708	0.7831*	1.717*
		B3	0.6*	0.3*	0.9*	2.5*	0.3	0.4*	0.1*	0.3*	2.758*	0.1864*	0.6083*	0.4057*
		B4	0.6*	1*	0.9*	2*	0.3*	0.4	0.5*	0.6*	0.4644*	0.4301*	0.6752*	1.615*
		C1	3.7	11.9	1	1.6*	0.3	2	0.1*	0.2*	0.2215*	0.4581	0.5707*	1.127*
		C2	5.8	13	1*	1*	0.3	0.4	1.1	0.4*	0.2756	0.803*	0.5044*	0.3686*
		C3	4.6	5.2	1.1*	1.1	1.4	0.3	1.1	0.8*		0.5416*	0.6092*	0.4639*
		C4	2.7	3.3	1	1.5	0.3	0.2	0.1*	0.2*	3.014*	0.4235*	0.5379*	0.9226*
		C5	8.6	1.8	0.9	2.1	0.3	0.8	1*	2	3.56*	0.4269	0.6749*	0.277*
		D1	9.1	20.8	6.3	4.8	4.5	3.8	0.3	1.8	0.6945	2.436	0.5592*	0.7955*
		D2	21.1	9.2	44.6	3.6	1.5	7.7	0.2*	0.5*	4.842*	0.4161*	0.5418*	1.977*
		D3	26.4	18.6	15.9	29.3	1.6	9.5	6	0.3	3.634*	4.785	1.062	14.14*
		D4	7.9	9.1	10.8	1.2	0.7*	2.9	0.2	0.7*	4.123*	0.2762*	0.6382*	5.704*
		E1	915.6	769.7	212	481.4	78.3	260	14.4	3.2	7.982	7.328	55.36	0.9228
		E2	789.9	574.1	742.8	473.6	56.8	7.4	5.6	1.1	13.73	162.8	3.426	1.79
		E3	326.1	623.8	41.5	22	50.4	6.3	5.6	1.3	21.62	17.81	4.274	1.317
		E4	427.2	259.3	30.2	191.6	53.4	9.3	6.1	2.1	15.37	23.98	8.258	5.673
		E5	251.1	22.2	105.1	38.2	9.3	16.8	20.3	0.6	0.5513*	8.633	4.747	1.339*
		F1	3527.6	310.1	177.4	778.5	69	22.8	5.8	47.1	82.06	98.21	590.2	10.23
		F2	3407.8	525.1	6670.9	801.7	213.4	640.6	23.4	36.7	15.81	788.8	206.9	2.584
		F3	4052.4	2190.7	4683.5	2997.5	175.3	440.6	42.8	84	4.266	382.9	287.7	11.78
		F4	19654.9	238.3	27604.1	10101.5	732.8	1115.1	38.3	193.8	159.3	947	203.8	33.21
		F5	8894.1	436.6	1220.4	3566.7	368.1	290.9	38.7	88.4	27.61	110.5	612.5	48.03
		G1	23257.4	2697.2	11105.4	8171.7	1999.4	3272.8	253.9	475.6	152.2	257.5	263.8	121.7
		G2	7606	2608.4	3458.6	2826	798.6	108.2	153	64.7	109.5	138.9	50.28	123.4
		G3	4654.2	1265.7	2715.9	875.2	804.1	1845.4	125.9	174.6	123.3	8632	295.6	26.31
		G4	16747.2	3086.7	4376.7	8485.3	2605.8	1757.7	764.5	20.8	260.5	808.3	32.26	393.5
		G5	7007.5	14239.8	4279.4	13872.1	1819	105.5	96.1	304.3	285.8	569.6	35.05	1082
	RNA	Animal ID	PBMC RNA 3 dpi	LNMC RNA 3 dpi	DUO RNA 3 dpi	BM RNA 3 dpi	PBMC RNA 70 dpi	LNMC RNA 70 dpi	DUO RNA 70 dpi	BM RNA 70 dpi	PBMC RNA 250 dpi	LNMC RNA 250 dpi	DUO RNA 250 dpi	BM RNA 250 dpi
		A1	2.4*	7.7	0.3*	4.4	0.25*	0.1*	0.1*	0.9*	0.25*	0.26*	0.14*	0.17*
		A2	0.3	0.1*	4.9*	9.7	0.3*	0.2*	0.2*	0.1*	0.3*	0.03*	0.65*	0.33*
		A3	41	46.4	0.8	10.7	0.27*	0.1*	0.2*	0.6*	0.27*	0.03*	0.39	0.4*
		A4	4.7	0.9	1	14.4	0.46*	0.1	1*	0.4*	0.46*	0.07*	1.05*
		B1	355.1	36.2	6.6	77.3	0.26*	0.2*	1.5*	0.3*	0.26*	0.22*	0.61	0.17*
		B2	2305.4	416	36.1	554.2	0.24*	0.1	1.2*	0.3*	0.24*	0.17*	0.88*	0.34*
		B3	0.5	0.3	1.4*	2.5	0.28*	4*	1.2*	0.3*	0.28*	0.93*	0.61*	0.41*
		B4	111.8	1*	4.7*	13.1	0.3*	0.1*	1.1*	1.3*	0.3*	0.48*	0.68*	0.29*
		C1	3349.8	2055.7	8.3	1914.2	0.21*	0.1	1.4*	0.2*	0.21*	0.27*	0.72*	1.26*
		C2	1493.4	18037.4	19.6	119.8	0.36*	0.4	1.1	0.4*	0.36*	1.02*	0.5*	0.37*
		C3	8745.3	654.4	15.3	1584.7	0.2*	0.3*	0.1*	1.6	0.2*	0.61*	0.77*	0.46*
		C4	2568.7	555.1	72.5	2176.7	0.26*	0.2*	1.4*	0.2*	0.26*	0.47*	0.6*	0.18*
		C5	12641.5	254.5	19.4	869.9	0.24*	0.2	0.1*	0.3*	0.24*	0.2*	0.67*	0.31*
		D1	20572.9	1931.5	327.2	4435.1	0.4*	0.1	0.1*	0.9*	0.4*	0.41*	0.56*	0.8*
		D2	69709.4	2270.7	4587.7	8092.2	0.7*	0.2*	0.2*	0.5*	0.7*	0.11*	0.54*	1.77*
		D3	63867	3149.9	5019.9	8629.5	0.3*	0.2	0.1*	0.3*	0.3*	0.99*	0.5*	3.16*
		D4	4117.9	346.8	78.9	1205.2	0.7*	0	0.2*	0.7*	0.7*	0.28*	0.5*	1.02*
		E1	126797	296211	6892.7	176802	53	5.2	1.6*	0.1*	53	0.57	0.49	0.44*
		E2	72157.1	128457	44955.4	202433	0.4	6.8	0.6	0.3	0.4	2.93	0.78*	0.73*
		E3	121587	118155	8432	14519.4	0.4	0.1	0.1	0.1	0.4	1.91*	0.55*	1.18*
		E4	62704	60167.4	5249.9	87729.9	6.3	5.2	0.1	0.1	6.3	1.69	1.7*	1.68*
		E5	46997.6	12490.1	8688	14966.8	0.4*	0.3*	0.1	0.1	0.4*	0.22*	2.24*	0.27*
		F1	236176	135946	22152	294272	28.7	4.7	0.1	0.5	28.7	1.49	3.57	4.47
		F2	443589	92050.5	491946	116197	1.6	32.4	2	0.4	1.6	9.36	2.08	0.44*
		F3	281775	147642	484767	404652	1.2	5.3	1	1.1	1.2	2.37	1.62*	0.77*
		F4	1539111	244858	3557375	2441287	81.6	18.9	2.9	6.7	81.6	10.48	3.63	1.52*
		F5	1238892	371433	487843	611392	3.5	5.9	13.9	0.8	3.5	1.03	3.84	5.07*
		G1	4556330	103166	305210	448582	25.1	53.7	61	5.7	25.1	1.7	5.37	2.23
		G2	498548	523779	192000	443201	16.4	153.3	12.6	5.3	16.4	11.73	0.92	1.62
		G3	524678	154101	246010	372122	45	56	21.2	9.7	45	193.8	64.6	2.64
		G4	1445290	1119397	8144636	2845689	36	194.2	11.9	19.3	36	107.1	4.84	9.21
		G5	772786	1353230	7905738	5179470	56.6	338.3	13.6	42.6	56.6	28.38	5.19	75.67

## Sheet: Figure 3A
CA-DNA and CA-RNA from 350 dpi
PBMC, Mes LN, Spleen		DNA					RNA
	Animal ID		PBMC DNA 350dpi	Mes LN DNA 350dpi	Spleen DNA 350dpi			PBMC RNA 350dpi	Mes LN RNA 350dpi	Spleen RNA 350dpi
	A1		0.315*	0.6563*	0.491*			0.26*	0.33*	0.25*
	A2		0.3503*	0.6074*	0.6714*			0.23*	0.34*	0.34*
	A3		0.3504*		0.5365*			0.26*		0.34*
	A4		0.2724*	0.7827*	0.6907*			0.23*	0.35*	0.31*
	B1		0.4034*	0.6052*	0.5723*			0.34*	0.34*	0.32*
	B2		0.4682*	0.8078*	0.4757*			0.31*	0.51*	0.5
	B3		0.493*	0.5577*	0.4627*			0.37*	0.28*	0.34*
	B4		0.3761*	0.7051*	0.6356			0.36*	0.39*	0.28*
	C1		0.3571*	0.7561	0.8416			0.3*	0.48*	0.42*
	C2		0.3618*	0.8153*	1.103			1.36*	0.41*	0.26*
	C3		0.6619*	0.895*	0.5791			0.5*	0.5*	0.32*
	C4		0.4216*	0.8734	3.098			1.58*	0.49*	0.51*
	C5		0.4792*	9.952	2.087*			0.36*	0.44*	1.17*
	D1		0.9708	1.022*	0.5706			0.34*	0.65*	0.29*
	D2		0.3971*	0.5835	0.7458*			0.3*	0.29*	0.37*
	D3		0.3761*	0.8213*	0.6568*			0.28	0.41*	0.33*
	D4		0.4577*	0.2322	0.6552*			0.38*	0.1*	0.33*
	E1		2.049	18.51	0.7454			0.32*	1.63	0.37*
	E2		5.887	64.89	5.878			0.31	0.39*	0.38*
	E3		0.3686	2.49	2.128			0.28*	0.66*	0.31*
	E4		2.267	9.567	4.647			0.35*	0.31*	0.35*
	E5		0.3656*	15.77	2.058			0.27*	0.38*	0.3*
	F1		20.41	51.49	10.45			1.19	0.57*	0.37*
	F2		6.274	81.96	15.28			0.41*	0.48	1.18
	F3		10	78.55	27.88			0.38*	0.55	0.32
	F4		51.41	255.5	13.91			6.6	8.83	34.73
	F5		22.96	236.7	29.29			0.44	1.98	0.34
	G1		126	299.8	100.7			2.5	0.74	2.65
	G2		72.87	91.21	36.08			5.65	9.99	82.84
	G3		85.78	216.8	109.1			13.36	10.07	48.56
	G4		193.8	509.9	550.3			11	83.49	593.1
	G5		190.5	432.1	150.3			19.21	128.3	40.5

## Sheet: Figure 3B
IPDA vs CA-DNA values/million cells
PBMC and Mesenteric LN
			IPDA PBMCs	CA-DNA PBMC			IPDA LNMCs	CA-DNA Mes LN
		A1	<0.99*	<0.32*		A1	<1*	<0.6563*
		30975	<0.68*	<0.35*		30975	<3.54*	<0.6074*
		A3	<0.78*	<0.35*		A3	<1*
		A4	<0.9*	<0.27*		A4	<2.17*	<0.7827*
		B1	<0.92*	<0.4*		B1	<5.27*	<0.6052*
		B2	<0.7*	<0.27*		B2	<2.63*	<0.8078*
		B3	<0.9*	<0.22*		B3	<2.28*	<0.5577*
		B4	<0.9*	<0.46*		B4	<4.64*	<0.7051*
		C1	<0.89*	<0.36*		C1	<2.09*	0.7561
		C2	<0.49*	<0.36*		C2	<1.35*	<0.8153*
		C3	2.71	<0.66*		C3	<2.27*	<0.895*
		C4	2.02	<0.42*		C4	<1.49*	0.8734
		C5	<0.59*	<0.48*		C5	6.41	9.952
		D1	<0.83*	1		D1	<7.14*	<1.022*
		D2	<0.85*	<0.4*		D2	<2.93*	0.5835
		D3	<1.07*	<0.38*		D3	<7.41*	<0.8213*
		D4	<0.29*	<0.46*		D4	<4.16*	0.2322
		E1	1.31	2		E1	32.23	18.51
		E2	4.96	6		E2	46.17	64.89
		E3	6.14	1		E3	3.82	2.49
		E4	<0.78*	2.3		E4	6.89	9.567
		E5	<0.95*	<0.37*		E5	56.52	15.77
		F1	6.76	20		F1	132	51.49
		F2	18.91	6.3		F2	50.68	81.96
		F3	10.43	10		F3	51.98	78.55
		F4	22.01	51		F4	NA	NA
		F5	17.05	23		F5	145	236.7
		G1	69.12	130		G1	NA	299.8
		G2	21.13	73		G2	42.9	91.21
		G3	37.65	86		G3	90.82	216.8
		G4	74.88	190		G4	311.5	509.9
		G5	42.48	190		G5	230.48	432.1

## Sheet: Figure 4
Rebound pVL curve to 70 days off ART
>50 copies/mL for Kaplan-Meier plot			Group 3						Group 4						Group 5							Group 6						Group 7							Group 9							Group 12
		days off ART	A1	A2	A3	A4		days off ART	B1	B2	B3	B4		days off ART	C1	C2	C3	C4	C5		days off ART	D1	D2	D3	D4		days off ART	E1	E2	E3	E4	E5		days off ART	F1	F2	F3	F4	F5		days off ART	G1	G2	G3	G4	G5
		0	<15	<15	<15	<15		0	<15	<15	<15	<15		0	<15	<15	<15	<15	<15		0	<15	<15	<15	<15		0	<15	<15	<15	<15	<15		0	<15	<15	<15	<15	<15		0	40	15	25	15	15
		2	<15	<15	<15	<15		2	<15	<15	<15	<15		2	<15	<15	<15	<15	<15		2	<15	<15	<15	<15		2	<15	<15	<15	<15	<15		2	<15	<15					7	25	320	<14	470	40
		4	<15	<15	<15	<15		4	<15	<15	<15	<15		4	<15	<15	<15	<15	<15		3	<15	<15	<15	<15		3	<15	<15	<15	<15	<15		7	<15	<15	15	25	25		9	680	2100	<14	57000	3600
		7	<15	<15	<15	<15		7	<15	<15	<15	<15		7	<15	<15	<15	<15	<15		4	<15	<15	<15	<15		4	<15	<15	<15	<15	<15		9	540	15	2400	400	1800		11	8000	14000	<14	720000	30000
		9	<15	<15	<15	<15		9	<15	<15	<15	<15		9	<15	<15	<15	<15	<15		7	<15	<15	<15	<15		7	<15	<15	<15	760	<15		11	5200	110	12000	7200	3200		14	65000	22000	25	3100000	59000
		11	<15	<15	<15	<15		11	<15	<15	<15	<15		11	<15	<15	<15	<15	<15		9	<15	<15	<15	<15		9	1700	<15	40	4000	<15		14	150000	1500	53000	40000	190000		16	47000	13000	680	2900000	66000
		14	<15	<15	<15	<15		14	<15	<15	<15	<15		14	15	<15	<15	<15	170000		11	<15	<15	<15	25		11	22000	1500	320	49000	40		16	270000	9400	210000	69000	120000		18	18000	7200	1000	740000	75000
		16	<15	<15	<15	<15		16	<15	<15	<15	<15		16	790	470	<15	<15	2900000		14	<15	<15	<15	4600		14	570000	26000	2800	2200000	470		18	130000	19000	91000	86000	160000		21	36000	2300	2300	190000	410000
		18	<15	25	<15	<15		18	<15	<15	<15	<15		18	13000	8400	<15	<15	15000000		16	<15	<15	<15	78000		16	1900000	110000	1700	26000000	10000		21	38000	13000	2400	60000	130000		24	110000	500	11000	170000	560000
		21	<15	<15	<15	<15		21	<15	<15	<15	<15		21	180000	360000	<15	<15	9500000		18	<15	25	<15	410000		18	3900000	140000	1100	29000000	36000		24	17000	9600	1200	40000	64000		28	72000	400	300000	340000	1100000
		24	<15	<15	<15	<15		24	<15	<15	<15	<15		24	290000	2800000	<15	<15	5100000		21	<15	11000	<15	96000		21	2600000	270000	2100	7100000	41000		28	11000	8800	7500	38000	41000		31	89000	40	340000	320000	840000
		28	<15	<15	<15	<15		28	15	<15	<15	<15		28	960000	7800000	<15	<15	1800000		24	25	950000	<15	200000		24	1600000	490000	14000	4900000	15000		31	8200	7900	95000	30000	72000		36	93000	290	560000	120000	510000
		31	<15	<15	<15	<15		31	<15	<15	<15	<15		31	250000	2600000	<15	3300	1300000		28	25	22000000	<15	300000		28	820000	2800000	15000	1300000	24000		36	28000	7700	80000	18000	180000		43	45000	6400	740000	210000	650000
		36	<15	<15	<15	<15		36	<15	<15	<15	<15		36	68000	1800000	<15	470000	650000		31	46000	4000000	<15	260000		31	290000	3100000	6000	900000	14000		43	7100	4800	25000	6000	580000		50	37000	8600	1900000	260000	1100000
		43	<15	<15	<15	<15		43	<15	<15	<15	<15		43	120000	1300000	40	1000000	440000		36	7300000	1500000	<15	62000		36	430000	880000	3200	560000	5300		50	28000	2200	20000	3700	390000		57	52000	11000	1000000	300000	1500000
		50	<15	<15	<15	86000		50	<15	<15	<15	<15		50	63000	940000	860000	540000	670000		43	2200000	1100000	<15	81000		43	410000	920000	2900	940000	2300		57	35000	1500	14000	4800	640000		64	72000	17000	3700000	160000	860000
		57	<15	<15	<15	220000000		57	<15	<15	<15	<15		57	74000	760000	680000	350000	720000		50	440000	1800000	230000	120000		50	390000	450000	1700	1500000	540		64	25000	1300	36000	5500	780000		70	69000	24000	6100000	100000	580000
		64	<15	<15	<15	26000000		64	<15	<15	<15	<15		64	110000	910000	480000	200000	1500000		57	490000	1800000	450000	150000		57	350000	1300000	7100	2200000	360		70	46000	680	6700	4800	970000
		70	<15	<15	<15	17000000		70	<15	<15	<15	<15		70	95000	1100000	980000	120000	1500000		64	600000	1000000	2100	200000		64	290000	1000000	9300	1600000	65
																					70	1500000	1100000	1700	460000		70	590000	1700000	16000	4400000	400

## Sheet: Figure 5 & Sup Fig 12
Barcode proportion at peak rebound
	A4				C1								C2								C3					C4						C5						D1						D2
	Barcode ID	10/29/19	11/5/19		Barcode ID	7/31/18	2019-09-25	9/27/19	9/30/19	10/3/19	10/7/19		Barcode ID	7/31/18	9/25/19	9/27/19	9/30/19	10/3/19	10/7/19		Barcode ID	7/29/18	10/29/19	11/5/19		Barcode ID	7/31/18	10/10/19	10/15/19	10/22/19		Barcode ID	7/31/18	9/23/19	9/25/19	9/27/19		Barcode ID	8/17/18	10/31/19	11/5/19	11/12/19		Barcode ID	8/17/18	10/21/19	10/24/19	10/28/19
	SIVmac239M.450	1	1		SIVmac239M.4264	0.166355							SIVmac239M.2995	0.183992							SIVmac239M.5378	0.21627				SIVmac239M.401	0.403937		0.00403423	0.00482336		SIVmac239M.3087	0.10979					SIVmac239M.2221	0.297519					SIVmac239M.5264	0.200668
					SIVmac239M.4899	0.164587							SIVmac239M.627	0.147344							SIVmac239M.2533	0.156914				SIVmac239M.2852	0.133049					SIVmac239M.614	0.096241					SIVmac239M.1396	0.087729					SIVmac239M.1649	0.073525
					SIVmac239M.472	0.088483							SIVmac239M.683	0.105096							SIVmac239M.6960	0.105423				SIVmac239M.1459	0.132485					SIVmac239M.7911	0.077981					SIVmac239M.1125	0.084001					SIVmac239M.3742	0.06434
					Unique.1	0.088072	1	1	1	1	1		SIVmac239M.176	0.064076	1	1	1	1	1		SIVmac239M.5583	0.046102				SIVmac239M.68	0.055406					SIVmac239M.2805	0.069176	0.832378	0.791763	0.787907		SIVmac239M.806	0.059929					SIVmac239M.15	0.056779
					SIVmac239M.2691	0.076753							SIVmac239M.5465	0.057447							SIVmac239M.2503	0.038094	1	1		SIVmac239M.2561	0.026638	1	0.995966	0.995177		SIVmac239M.991	0.069002					SIVmac239M.771	0.034531					SIVmac239M.3938	0.053468
					SIVmac239M.1201	0.055549							SIVmac239M.211	0.049714							SIVmac239M.4628	0.03463				SIVmac239M.333	0.017921					SIVmac239M.4342	0.05419					SIVmac239M.7142	0.031696					SIVmac239M.1955	0.045658
					SIVmac239M.770	0.043392							SIVmac239M.3606	0.049177							SIVmac239M.5500	0.034536				SIVmac239M.2310	0.015946					SIVmac239M.3204	0.052976					SIVmac239M.1866	0.029612					SIVmac239M.804	0.038358
					SIVmac239M.1960	0.034486							SIVmac239M.916	0.046191							SIVmac239M.1952	0.031166				SIVmac239M.810	0.014848					SIVmac239M.167	0.046787					SIVmac239M.1	0.028053					SIVmac239M.3102	0.03654
					SIVmac239M.6406	0.030141							SIVmac239M.432	0.041225							SIVmac239M.163	0.029748				SIVmac239M.1659	0.014295					SIVmac239M.1724	0.038162	0.167622	0.208237	0.212093		SIVmac239M.1234	0.025932					SIVmac239M.3089	0.034589
					SIVmac239M.887	0.022443							SIVmac239M.1288	0.034458							SIVmac239M.247	0.028886				SIVmac239M.2598	0.014257					SIVmac239M.1464	0.035124					SIVmac239M.97	0.025196					SIVmac239M.403	0.030082
					SIVmac239M.1518	0.021803							SIVmac239M.4248	0.030109							SIVmac239M.1064	0.026214				SIVmac239M.5669	0.013527					SIVmac239M.2	0.025742					SIVmac239M.85	0.024877					SIVmac239M.640	0.029979
					SIVmac239M.7302	0.020751							SIVmac239M.3536	0.023959							SIVmac239M.1474	0.023262				SIVmac239M.5200	0.012981					SIVmac239M.2068	0.022056					SIVmac239M.575	0.024694					SIVmac239M.170	0.025748
					SIVmac239M.3370	0.018109							SIVmac239M.1599	0.017953							SIVmac239M.90	0.0202				SIVmac239M.566	0.009638					SIVmac239M.4466	0.021452					SIVmac239M.2242	0.020971	0.229606	0.305866	0.381198		SIVmac239M.1577	0.024287
					SIVmac239M.44	0.017847							SIVmac239M.1400	0.016367							SIVmac239M.7095	0.013731				SIVmac239M.2286	0.009194					SIVmac239M.2793	0.018799					SIVmac239M.2	0.020711					SIVmac239M.812	0.022464
					SIVmac239M.2881	0.016532							SIVmac239M.2725	0.012527							SIVmac239M.211	0.013553				SIVmac239M.526	0.009					SIVmac239M.1909	0.015424					SIVmac239M.572	0.020636					SIVmac239M.578	0.021931
					SIVmac239M.678	0.015674							SIVmac239M.826	0.011814							SIVmac239M.344	0.011788				SIVmac239M.2501	0.00829					SIVmac239M.2100	0.013497					SIVmac239M.1560	0.02023					SIVmac239M.1640	0.021809
					SIVmac239M.4092	0.014522							SIVmac239M.201	0.011528							SIVmac239M.3713	0.011634				SIVmac239M.767	0.008064					SIVmac239M.14	0.011826					SIVmac239M.6776	0.013383					SIVmac239M.692	0.02132
					SIVmac239M.3515	0.012533							SIVmac239M.2533	0.010044							SIVmac239M.1066	0.010577				SIVmac239M.2889	0.007958					SIVmac239M.4311	0.011729					SIVmac239M.2140	0.011806					SIVmac239M.613	0.019776	0.012405	0.01218	0.008576
					SIVmac239M.1534	0.012031							SIVmac239M.4627	0.009854							SIVmac239M.1156	0.010271				SIVmac239M.3650	0.007178					SIVmac239M.743	0.011097					SIVmac239M.1637	0.010951					SIVmac239M.274	0.012834
					SIVmac239M.197	0.009674							SIVmac239M.6030	0.009641							SIVmac239M.861	0.009272				SIVmac239M.7481	0.007144					SIVmac239M.528	0.009798					SIVmac239M.3055	0.010523					SIVmac239M.3789	0.012668
					SIVmac239M.95	0.007876							SIVmac239M.5820	0.009554							SIVmac239M.5355	0.00913				SIVmac239M.224	0.006592					SIVmac239M.1900	0.009732					SIVmac239M.7541	0.009413					SIVmac239M.237	0.01214
					SIVmac239M.2704	0.00747							SIVmac239M.289	0.009224							SIVmac239M.1350	0.008568				SIVmac239M.6246	0.006235					SIVmac239M.2842	0.009581					SIVmac239M.3689	0.009227					SIVmac239M.249	0.011304
					SIVmac239M.3413	0.006291							SIVmac239M.2677	0.006378							SIVmac239M.3270	0.008169				SIVmac239M.1368	0.005531					SIVmac239M.4520	0.009578					SIVmac239M.56	0.008682					SIVmac239M.2936	0.010992
					SIVmac239M.1563	0.005778							SIVmac239M.8631	0.005919							SIVmac239M.924	0.008098				SIVmac239M.736	0.005488					SIVmac239M.3840	0.009416					SIVmac239M.1745	0.007176					SIVmac239M.2307	0.008068
					SIVmac239M.4860	0.005001							SIVmac239M.273	0.004161							SIVmac239M.6584	0.008012				SIVmac239M.1056	0.004856					SIVmac239M.2533	0.009051					SIVmac239M.2003	0.007064					SIVmac239M.5009	0.007764
					SIVmac239M.2055	0.004869							SIVmac239M.2810	0.004041							SIVmac239M.5834	0.007865				SIVmac239M.502	0.004786					SIVmac239M.3440	0.008843					SIVmac239M.372	0.005355					SIVmac239M.2661	0.007659
					SIVmac239M.493	0.003856							SIVmac239M.2539	0.0036							SIVmac239M.3500	0.006787				SIVmac239M.2185	0.003928					SIVmac239M.269	0.008637					SIVmac239M.6907	0.004888					SIVmac239M.4241	0.007047
					SIVmac239M.3546	0.003332							SIVmac239M.47	0.003412							SIVmac239M.249	0.006402				SIVmac239M.4302	0.003808					SIVmac239M.75	0.008413					SIVmac239M.687	0.004302					SIVmac239M.857	0.006231
					SIVmac239M.3852	0.003244							SIVmac239M.811	0.002503							SIVmac239M.2920	0.005907				SIVmac239M.2568	0.00364					SIVmac239M.454	0.006519					SIVmac239M.6281	0.004257					SIVmac239M.1443	0.005064	0.987595	0.98782	0.991424
					SIVmac239M.193	0.002773							SIVmac239M.2975	0.002415							SIVmac239M.940	0.005727				SIVmac239M.3341	0.003108					SIVmac239M.548	0.005844					SIVmac239M.1834	0.004045					SIVmac239M.2216	0.004453
					SIVmac239M.1405	0.002608							SIVmac239M.756	0.002368							SIVmac239M.149	0.004909				SIVmac239M.290	0.002937					SIVmac239M.5005	0.005015					SIVmac239M.3670	0.003487					SIVmac239M.140	0.004377
					SIVmac239M.413	0.002541							SIVmac239M.2355	0.002342							SIVmac239M.2998	0.004685				SIVmac239M.3941	0.002936					SIVmac239M.248	0.004941					SIVmac239M.1406	0.003443					SIVmac239M.1762	0.004295
					SIVmac239M.7035	0.002435							SIVmac239M.1626	0.002306							SIVmac239M.71	0.004554				SIVmac239M.7050	0.002585					SIVmac239M.2795	0.004562					SIVmac239M.768	0.003406					SIVmac239M.5355	0.004212
					SIVmac239M.2192	0.002052							SIVmac239M.6368	0.002015							SIVmac239M.5957	0.004088				SIVmac239M.5719	0.002504					SIVmac239M.714	0.004372					SIVmac239M.1999	0.003147					SIVmac239M.257	0.004128
					SIVmac239M.6205	0.001753							SIVmac239M.827	0.001707							SIVmac239M.2910	0.003883				SIVmac239M.3238	0.002301					SIVmac239M.962	0.004286					SIVmac239M.1994	0.002992					SIVmac239M.2715	0.003765
					SIVmac239M.473	0.001564							SIVmac239M.290	0.001684							SIVmac239M.3333	0.003701				SIVmac239M.1267	0.002135					SIVmac239M.301	0.004281					SIVmac239M.4443	0.00276					SIVmac239M.1036	0.003609
					SIVmac239M.2448	0.001018							SIVmac239M.724	0.001631							SIVmac239M.3171	0.003584				SIVmac239M.831	0.001904					SIVmac239M.384	0.00368					SIVmac239M.1871	0.002673					SIVmac239M.4709	0.00349
					SIVmac239M.5918	0.001008							SIVmac239M.73	0.000964							SIVmac239M.1085	0.002533				SIVmac239M.1443	0.001835					SIVmac239M.2679	0.003562					SIVmac239M.2621	0.002477					SIVmac239M.853	0.003418
					SIVmac239M.1883	0.000929							SIVmac239M.835	0.0007							SIVmac239M.12	0.002461				SIVmac239M.548	0.001774					SIVmac239M.262	0.003521					SIVmac239M.1870	0.002424					SIVmac239M.573	0.003378
					SIVmac239M.276	0.000904							SIVmac239M.2301	0.000531							SIVmac239M.5998	0.002232				SIVmac239M.692	0.001763					SIVmac239M.1445	0.002989					SIVmac239M.1777	0.002347					SIVmac239M.3947	0.003126
					SIVmac239M.2162	0.000826															SIVmac239M.3737	0.002186				SIVmac239M.2017	0.0017					SIVmac239M.383	0.002964					SIVmac239M.1916	0.002329	0.770394	0.694134	0.618802		SIVmac239M.478	0.002802
					SIVmac239M.577	0.000766															SIVmac239M.4956	0.001997				SIVmac239M.30	0.001443					SIVmac239M.43	0.002806					SIVmac239M.690	0.002069					SIVmac239M.2881	0.00231
					SIVmac239M.3699	0.000677															SIVmac239M.430	0.0019				SIVmac239M.433	0.001402					SIVmac239M.1277	0.002621					SIVmac239M.568	0.00198					SIVmac239M.343	0.002301
					SIVmac239M.1885	0.000348															SIVmac239M.2638	0.001703				SIVmac239M.1204	0.001389					SIVmac239M.6591	0.002557					SIVmac239M.7838	0.001957					SIVmac239M.1439	0.001923
					SIVmac239M.1753	0.000268															SIVmac239M.3820	0.001513				SIVmac239M.161	0.001346					SIVmac239M.119	0.002437					SIVmac239M.29	0.001631					SIVmac239M.7602	0.001906
																					SIVmac239M.1145	0.001476				SIVmac239M.386	0.000305					SIVmac239M.2424	0.002433					SIVmac239M.7132	0.001558					SIVmac239M.910	0.001865
																					SIVmac239M.3494	0.00101										SIVmac239M.5363	0.002366					SIVmac239M.915	0.001402					SIVmac239M.756	0.001788
																					SIVmac239M.3043	0.000845										SIVmac239M.2490	0.002228					SIVmac239M.1938	0.001399					SIVmac239M.639	0.001692
																					SIVmac239M.4	0.000826										SIVmac239M.3751	0.002185					SIVmac239M.288	0.001394					SIVmac239M.4095	0.001632
																					SIVmac239M.1212	0.00075										SIVmac239M.2376	0.002162					SIVmac239M.8651	0.001378					SIVmac239M.2210	0.001612
																					SIVmac239M.7884	0.000689										SIVmac239M.226	0.002131					SIVmac239M.528	0.001194					SIVmac239M.2065	0.00159
																					SIVmac239M.239	0.000521										SIVmac239M.2327	0.001994					SIVmac239M.749	0.000916					SIVmac239M.6140	0.001452
																					SIVmac239M.562	0.000427										SIVmac239M.21	0.001876					SIVmac239M.5336	0.000818					SIVmac239M.411	0.001151
																					SIVmac239M.1228	0.000343										SIVmac239M.1289	0.001829					SIVmac239M.1351	0.000763					SIVmac239M.4748	0.001044
																					SIVmac239M.7703	0.000246										SIVmac239M.8112	0.001781					SIVmac239M.1451	0.000684					SIVmac239M.2494	0.000971
																					SIVmac239M.2065											SIVmac239M.1099	0.001767					SIVmac239M.3549	0.000677					SIVmac239M.1718	0.000944
																																SIVmac239M.2105	0.001732					SIVmac239M.977	0.000604					SIVmac239M.3942	0.000889
																																SIVmac239M.2629	0.001682					SIVmac239M.550	0.000417					SIVmac239M.2449	0.000887
																																SIVmac239M.2889	0.001508					SIVmac239M.4463	0.000233					SIVmac239M.2651	0.000796
																																SIVmac239M.165	0.001447											SIVmac239M.1680	0.000595
																																SIVmac239M.6729	0.001435											SIVmac239M.1766	0.000595
																																SIVmac239M.108	0.001431											SIVmac239M.11	0.000567
																																SIVmac239M.5330	0.001408											SIVmac239M.623	0.000523
																																SIVmac239M.77	0.001383											SIVmac239M.630	0.000523
																																SIVmac239M.1515	0.001378											SIVmac239M.6569	0.000399
																																SIVmac239M.50	0.001312											SIVmac239M.1360	0.000383
																																SIVmac239M.4257	0.001275											SIVmac239M.4411	0.000339
																																SIVmac239M.3002	0.001162											SIVmac239M.1408	0.000302
																																SIVmac239M.153	0.001135											SIVmac239M.2391	0.00025
																																SIVmac239M.5880	0.001099											SIVmac239M.5206	0.00025
																																SIVmac239M.2200	0.001094											SIVmac239M.2885	0.000208
																																SIVmac239M.944	0.001057											SIVmac239M.627	0.000165
																																SIVmac239M.87	0.000827
																																SIVmac239M.576	0.000644
																																SIVmac239M.2960	0.000643
																																SIVmac239M.2539	0.000579
																																SIVmac239M.2345	0.000502
																																SIVmac239M.492	0.000492
																																SIVmac239M.552	0.000449
																																SIVmac239M.4609	0.000329
																																SIVmac239M.91	0.000179
[truncated: 99 more columns]

## Sheet: Figure 6
Reactivation rate (events per day)
Reactivation rate (per pre-ART virion)	Animal ID	Reactivation Rate	RR per pre-ART viral RNA
	A1	<0.01	<0.00066667
	A2	<0.01	<0.00066667
	A3	<0.01	<0.00066667
	A4	0.02	0.0003
	B1	<0.01	<0.000015385
	B2	<0.01	<0.0000012658
	B3	<0.01	<0.00066667
	B4	<0.01	<0.0004
	C1	0.05	3e-06
	C2	0.06	2.381e-06
	C3	0.02	1.4118e-05
	C4	0.06	2.1429e-06
	C5	0.24	9.0909e-07
	D1	0.09	4.7368e-06
	D2	0.12	4.5455e-07
	D3	0.02	1.519e-06
	D4	0.07	9.4595e-07
	E1	0.48	9.0164e-06
	E2	0.67	1.0984e-06
	E3	0.44	2.9333e-06
	E4	1.22	1.0667e-06
	E5	0.55	2.2182e-06
	F1	0.67	1.9333e-07
	F2	0.73	2e-07
	F3	0.34	1.36e-07
	F4	1.56	6.0833e-07
	F5	0.58	2.913e-07
	G1	0.44	2.0364e-08
	G2	1.45	5.14e-08
	G3	1.12	1.015e-07
	G4	5.14	1.0357e-07
	G5	2.03	2.2e-08

[truncated: 7 more sheets: Figure 7, Sup Fig 1, Sup Fig 3, Sup Fig 6, Sup Fig 8, Sup Fig 9, Sup Fig 10]
